# Supplementary material for: Stable and Oriented Liquid Crystal Droplets Stabilized by Imidazolium Ionic Liquids
Source: Molecules. 2021 Oct 5;26(19):6044. doi: 10.3390/molecules26196044 (PMC8512111; doi:10.3390/molecules26196044)
Supplement: Supplementary file 1 [file molecules-26-06044-s001.zip]

Archive with 1 entries (1 files):
- molecules-1386956-supplementary.pdf
